# Supplementary material for: Differential Gene and MicroRNA Expression between Etoposide Resistant and Etoposide Sensitive MCF7 Breast Cancer Cell Lines
Source: PLoS One. 2012 Sep 18;7(9):e45268. doi: 10.1371/journal.pone.0045268 (PMC3445463; doi:10.1371/journal.pone.0045268)
Supplement: Data File S1 — MicroRNA Array Data. The .xls data file contains the results of the differential expression of miRNA between the MCF7VP (MCF7.VP) and the parental MCF7 cell line (MCF7.EB). (XLS) [file pone.0045268.s004.xls]

## Sheet: Information panel
Actvities	Exceptions
1 file(s) uploaded	No Experimental factors added by user
2 plate(s) uploaded	Group MCF7.EB does not have biological replicates (cannot compute p-value)
2 sample(s) uploaded	Group MCF7.VP does not have biological replicates (cannot compute p-value)
381 detector(s) uploaded
768 measurement(s) uploaded
384 well(s) uploaded
Type of experiment: Real-Time qPCR
241 undetermined well(s) (replaced by Ct 40)
0 empty well(s)
Number of experimental factors: 1
Main experimental factor: SampleName
149 detector(s) have a Ct value equal to or higher than 36 in more than 1 samples on MCF7.EB
138 detector(s) have a Ct value equal to or higher than 36 in more than 1 samples on MCF7.VP
Project normalized using MammU6-4395470
Hierarchical clustering of DCt using Complete linkage method and Euclidean distance distance
Hierarchical clustering of DCt value(s) on 380 detectors and 2 sample(s)
Differential expression using the Parametric test (Limma)
Differential expression of (all) using MCF7.EB as background

## Sheet: _ Log10RQ Bar _ all vs MCF7...
Column	Detector	DDCt_MCF7.VP-MCF7.EB	MCF7.VP Mean	MCF7.EB Mean	DCt.MCF7.EB	DCt.MCF7.VP	Log10RQ_MCF7.VP-MCF7.EB	negDDCt_MCF7.VP-MCF7.EB
MCF7.VP.ath-miR159a-4373390	ath-miR159a-4373390	-0.0595265	22.2272	22.2867	22.2867	22.2272	0.0179193	0.0595265
MCF7.VP.hsa-miR-154-4373270	hsa-miR-154-4373270	-0.0595265	22.2272	22.2867	22.2867	22.2272	0.0179193	0.0595265
MCF7.VP.has-miR-155-4395459	has-miR-155-4395459	-3.4288	18.8579	22.2867	22.2867	18.8579	1.03217	3.4288
MCF7.VP.hsa-miR-15a-4373123	hsa-miR-15a-4373123	-2.28804	11.0022	13.2902	13.2902	11.0022	0.688768	2.28804
MCF7.VP.hsa-let-7a-4373169	hsa-let-7a-4373169	-1.80892	10.46	12.2689	12.2689	10.46	0.544539	1.80892
MCF7.VP.hsa-miR-15b-4373122	hsa-miR-15b-4373122	-0.705055	10.2108	10.9158	10.9158	10.2108	0.212243	0.705055
MCF7.VP.hsa-let-7b-4395446	hsa-let-7b-4395446	-2.05457	8.21336	10.2679	10.2679	8.21336	0.618486	2.05457
MCF7.VP.hsa-miR-16-4373121	hsa-miR-16-4373121	-0.4987	5.74441	6.24311	6.24311	5.74441	0.150124	0.4987
MCF7.VP.hsa-let-7c-4373167	hsa-let-7c-4373167	0.0381135	14.1904	14.1523	14.1523	14.1904	-0.0114733	-0.0381135
MCF7.VP.hsa-miR-17-4395419	hsa-miR-17-4395419	-0.415522	5.83127	6.24679	6.24679	5.83127	0.125084	0.415522
MCF7.VP.hsa-let-7d-4395394	hsa-let-7d-4395394	-1.74343	10.511	12.2544	12.2544	10.511	0.524824	1.74343
MCF7.VP.hsa-miR-181a-4373117	hsa-miR-181a-4373117	-1.0369	12.2289	13.2658	13.2658	12.2289	0.312139	1.0369
MCF7.VP.hsa-let-7e-4395517	hsa-let-7e-4395517	-1.85336	8.39253	10.2459	10.2459	8.39253	0.557917	1.85336
MCF7.VP.hsa-miR-181c-4373115	hsa-miR-181c-4373115	-2.12985	15.1855	17.3153	17.3153	15.1855	0.641149	2.12985
MCF7.VP.hsa-let-7f-4373164	hsa-let-7f-4373164	-1.97914	12.2081	14.1872	14.1872	12.2081	0.595782	1.97914
MCF7.VP.hsa-miR-182-4395445	hsa-miR-182-4395445	-1.32246	10.911	12.2334	12.2334	10.911	0.398101	1.32246
MCF7.VP.hsa-let-7g-4395393	hsa-let-7g-4395393	-1.46679	9.78301	11.2498	11.2498	9.78301	0.441548	1.46679
MCF7.VP.hsa-miR-183-4395380	hsa-miR-183-4395380	-1.41242	11.8371	13.2495	13.2495	11.8371	0.425181	1.41242
MCF7.VP.hsa-miR-1-4395333	hsa-miR-1-4395333	-0.0595265	22.2272	22.2867	22.2867	22.2272	0.0179193	0.0595265
MCF7.VP.hsa-miR-184-4373113	hsa-miR-184-4373113	-4.95815	13.2473	18.2055	18.2055	13.2473	1.49255	4.95815
MCF7.VP.hsa-miR-100-4373160	hsa-miR-100-4373160	0.489362	13.215	12.7256	12.7256	13.215	-0.147313	-0.489362
MCF7.VP.hsa-miR-185-4395382	hsa-miR-185-4395382	-1.73686	11.5196	13.2564	13.2564	11.5196	0.522848	1.73686
MCF7.VP.hsa-miR-101-4395364	hsa-miR-101-4395364	-1.39946	14.848	16.2475	16.2475	14.848	0.421279	1.39946
MCF7.VP.hsa-miR-186-4395396	hsa-miR-186-4395396	-0.834311	9.39729	10.2316	10.2316	9.39729	0.251152	0.834311
MCF7.VP.hsa-miR-103-4373158	hsa-miR-103-4373158	-1.03143	10.1498	11.1813	11.1813	10.1498	0.310491	1.03143
MCF7.VP.hsa-miR-187-4373307	hsa-miR-187-4373307	12.0464	22.2272	10.1808	10.1808	22.2272	-3.62633	-12.0464
MCF7.VP.hsa-miR-105-4395278	hsa-miR-105-4395278	-2.00861	9.68345	11.6921	11.6921	9.68345	0.604652	2.00861
MCF7.VP.hsa-miR-188-3p-4395217	hsa-miR-188-3p-4395217	-0.0595265	22.2272	22.2867	22.2867	22.2272	0.0179193	0.0595265
MCF7.VP.hsa-miR-106a-4395280	hsa-miR-106a-4395280	-0.219304	6.01777	6.23707	6.23707	6.01777	0.0660169	0.219304
MCF7.VP.hsa-miR-18a-4395533	hsa-miR-18a-4395533	-0.835126	12.4085	13.2436	13.2436	12.4085	0.251398	0.835126
MCF7.VP.hsa-miR-106b-4373155	hsa-miR-106b-4373155	-0.770041	8.19007	8.96011	8.96011	8.19007	0.231805	0.770041
MCF7.VP.hsa-miR-18b-4395328	hsa-miR-18b-4395328	-0.563996	12.7798	13.3438	13.3438	12.7798	0.16978	0.563996
MCF7.VP.hsa-miR-107-4373154	hsa-miR-107-4373154	0.0529895	15.2372	15.1842	15.1842	15.2372	-0.0159514	-0.0529895
MCF7.VP.hsa-miR-190-4373110	hsa-miR-190-4373110	0.435231	18.2445	17.8093	17.8093	18.2445	-0.131018	-0.435231
MCF7.VP.hsa-miR-10a-4373153	hsa-miR-10a-4373153	-3.56206	14.2949	17.857	17.857	14.2949	1.07229	3.56206
MCF7.VP.hsa-miR-191-4395410	hsa-miR-191-4395410	-1.08397	6.18613	7.27011	7.27011	6.18613	0.326308	1.08397
MCF7.VP.hsa-miR-10b-4395329	hsa-miR-10b-4395329	-0.0595265	22.2272	22.2867	22.2867	22.2272	0.0179193	0.0595265
MCF7.VP.hsa-miR-192-4373108	hsa-miR-192-4373108	-2.18085	12.0866	14.2674	14.2674	12.0866	0.656502	2.18085
MCF7.VP.hsa-miR-122-4395356	hsa-miR-122-4395356	-7.21694	15.0698	22.2867	22.2867	15.0698	2.17252	7.21694
MCF7.VP.hsa-miR-193a-3p-4395361	hsa-miR-193a-3p-4395361	-0.625598	14.6859	15.3115	15.3115	14.6859	0.188324	0.625598
MCF7.VP.hsa-miR-124-4373295	hsa-miR-124-4373295	-2.76422	13.5273	16.2915	16.2915	13.5273	0.832112	2.76422
MCF7.VP.hsa-miR-193a-5p-4395392	hsa-miR-193a-5p-4395392	-1.19562	13.062	14.2576	14.2576	13.062	0.359919	1.19562
MCF7.VP.hsa-miR-125a-3p-4395310	hsa-miR-125a-3p-4395310	0.0779735	17.3649	17.287	17.287	17.3649	-0.0234724	-0.0779735
MCF7.VP.hsa-miR-193b-4395478	hsa-miR-193b-4395478	-0.63318	6.17787	6.81105	6.81105	6.17787	0.190606	0.63318
MCF7.VP.hsa-miR-125a-5p-4395309	hsa-miR-125a-5p-4395309	-0.620846	8.64208	9.26293	9.26293	8.64208	0.186893	0.620846
MCF7.VP.hsa-miR-194-4373106	hsa-miR-194-4373106	-2.06465	14.1986	16.2633	16.2633	14.1986	0.621522	2.06465
MCF7.VP.hsa-miR-125b-4373148	hsa-miR-125b-4373148	0.118309	13.3688	13.2505	13.2505	13.3688	-0.0356147	-0.118309
MCF7.VP.hsa-miR-195-4373105	hsa-miR-195-4373105	-0.879387	11.1871	12.0665	12.0665	11.1871	0.264722	0.879387
MCF7.VP.hsa-miR-126-4395339	hsa-miR-126-4395339	-0.816342	9.21967	10.036	10.036	9.21967	0.245743	0.816342
MCF7.VP.hsa-miR-196b-4395326	hsa-miR-196b-4395326	-0.715069	15.5375	16.2526	16.2526	15.5375	0.215257	0.715069
MCF7.VP.hsa-miR-127-3p-4373147	hsa-miR-127-3p-4373147	2.6929	18.2102	15.5173	15.5173	18.2102	-0.810643	-2.6929
MCF7.VP.hsa-miR-197-4373102	hsa-miR-197-4373102	-0.581914	10.1895	10.7715	10.7715	10.1895	0.175173	0.581914
MCF7.VP.hsa-miR-127-5p-4395340	hsa-miR-127-5p-4395340	-0.0595265	22.2272	22.2867	22.2867	22.2272	0.0179193	0.0595265
MCF7.VP.hsa-miR-198-4395384	hsa-miR-198-4395384	3.63384	20.1049	16.471	16.471	20.1049	-1.09389	-3.63384
MCF7.VP.hsa-miR-128-4395327	hsa-miR-128-4395327	-2.03494	14.1836	16.2185	16.2185	14.1836	0.612578	2.03494
MCF7.VP.hsa-miR-199a-3p-4395415	hsa-miR-199a-3p-4395415	-3.26455	14.1154	17.38	17.38	14.1154	0.982729	3.26455
MCF7.VP.hsa-miR-129-3p-4373297	hsa-miR-129-3p-4373297	2.80992	15.2152	12.4053	12.4053	15.2152	-0.845871	-2.80992
MCF7.VP.hsa-miR-199a-5p-4373272	hsa-miR-199a-5p-4373272	-0.0595265	22.2272	22.2867	22.2867	22.2272	0.0179193	0.0595265
MCF7.VP.hsa-miR-129-5p-4373171	hsa-miR-129-5p-4373171	-14.4494	7.83733	22.2867	22.2867	7.83733	4.3497	14.4494
MCF7.VP.hsa-miR-199b-5p-4373100	hsa-miR-199b-5p-4373100	-3.88856	18.3982	22.2867	22.2867	18.3982	1.17057	3.88856
MCF7.VP.hsa-miR-130a-4373145	hsa-miR-130a-4373145	-1.70324	13.7627	15.466	15.466	13.7627	0.512726	1.70324
MCF7.VP.hsa-miR-19a-4373099	hsa-miR-19a-4373099	-0.638371	7.62138	8.25975	8.25975	7.62138	0.192169	0.638371
MCF7.VP.hsa-miR-130b-4373144	hsa-miR-130b-4373144	-1.90282	12.2282	14.131	14.131	12.2282	0.572805	1.90282
MCF7.VP.hsa-miR-19b-4373098	hsa-miR-19b-4373098	-0.517863	5.20776	5.72562	5.72562	5.20776	0.155892	0.517863
MCF7.VP.hsa-miR-132-4373143	hsa-miR-132-4373143	-1.01382	10.1954	11.2092	11.2092	10.1954	0.305191	1.01382
MCF7.VP.hsa-miR-200a-4378069	hsa-miR-200a-4378069	-1.66588	8.58106	10.2469	10.2469	8.58106	0.501481	1.66588
MCF7.VP.hsa-miR-133a-4395357	hsa-miR-133a-4395357	4.98631	22.2272	17.2409	17.2409	22.2272	-1.50103	-4.98631
MCF7.VP.hsa-miR-200b-4395362	hsa-miR-200b-4395362	-1.71583	6.55177	8.2676	8.2676	6.55177	0.516515	1.71583
MCF7.VP.hsa-miR-133b-4395358	hsa-miR-133b-4395358	-5.84374	16.443	22.2867	22.2867	16.443	1.75914	5.84374
MCF7.VP.hsa-miR-200c-4395411	hsa-miR-200c-4395411	-1.52252	3.71704	5.23955	5.23955	3.71704	0.458323	1.52252
MCF7.VP.hsa-miR-134-4373299	hsa-miR-134-4373299	6.75295	22.2272	15.4742	15.4742	22.2272	-2.03284	-6.75295
MCF7.VP.hsa-miR-202-4395474	hsa-miR-202-4395474	-4.13943	13.2015	17.3409	17.3409	13.2015	1.24609	4.13943
MCF7.VP.hsa-miR-135a-4373140	hsa-miR-135a-4373140	2.74739	17.9926	15.2452	15.2452	17.9926	-0.827046	-2.74739
MCF7.VP.hsa-miR-203-4373095	hsa-miR-203-4373095	-0.852452	6.38942	7.24188	7.24188	6.38942	0.256613	0.852452
MCF7.VP.hsa-miR-135b-4395372	hsa-miR-135b-4395372	-0.539268	10.7021	11.2413	11.2413	10.7021	0.162336	0.539268
MCF7.VP.hsa-miR-204-4373094	hsa-miR-204-4373094	-0.92789	16.4934	17.4213	17.4213	16.4934	0.279323	0.92789
MCF7.VP.hsa-miR-136-4373173	hsa-miR-136-4373173	-4.25073	18.036	22.2867	22.2867	18.036	1.2796	4.25073
MCF7.VP.hsa-miR-205-4373093	hsa-miR-205-4373093	-4.04854	18.2382	22.2867	22.2867	18.2382	1.21873	4.04854
MCF7.VP.hsa-miR-137-4373301	hsa-miR-137-4373301	-14.7571	7.52961	22.2867	22.2867	7.52961	4.44233	14.7571
MCF7.VP.hsa-miR-208-4373091	hsa-miR-208-4373091	3.88868	22.2272	18.3385	18.3385	22.2272	-1.17061	-3.88868
MCF7.VP.hsa-miR-138-4395395	hsa-miR-138-4395395	-2.58273	15.6736	18.2563	18.2563	15.6736	0.77748	2.58273
MCF7.VP.hsa-miR-208b-4395401	hsa-miR-208b-4395401	-4.09878	18.1879	22.2867	22.2867	18.1879	1.23386	4.09878
MCF7.VP.hsa-miR-139-3p-4395424	hsa-miR-139-3p-4395424	29.7301	22.2272	-7.5029	-7.5029	22.2272	-8.94965	-29.7301
MCF7.VP.hsa-miR-20a-4373286	hsa-miR-20a-4373286	-0.633391	7.63578	8.26918	8.26918	7.63578	0.19067	0.633391
MCF7.VP.hsa-miR-139-5p-4395400	hsa-miR-139-5p-4395400	-1.24139	13.0201	14.2615	14.2615	13.0201	0.373696	1.24139
MCF7.VP.hsa-miR-20b-4373263	hsa-miR-20b-4373263	-0.53756	13.6933	14.2308	14.2308	13.6933	0.161822	0.53756
MCF7.VP.hsa-miR-140-3p-4395345	hsa-miR-140-3p-4395345	-0.942239	14.1935	15.1357	15.1357	14.1935	0.283642	0.942239
MCF7.VP.hsa-miR-21-4373090	hsa-miR-21-4373090	-1.96804	6.19204	8.16008	8.16008	6.19204	0.592439	1.96804
MCF7.VP.hsa-miR-140-5p-4373374	hsa-miR-140-5p-4373374	-0.615165	11.154	11.7691	11.7691	11.154	0.185183	0.615165
MCF7.VP.hsa-miR-210-4373089	hsa-miR-210-4373089	-1.45663	8.84143	10.2981	10.2981	8.84143	0.43849	1.45663
MCF7.VP.hsa-miR-141-4373137	hsa-miR-141-4373137	-1.41693	9.17434	10.5913	10.5913	9.17434	0.426538	1.41693
MCF7.VP.hsa-miR-211-4373088	hsa-miR-211-4373088	6.28825	22.2272	15.9389	15.9389	22.2272	-1.89295	-6.28825
MCF7.VP.hsa-miR-142-3p-4373136	hsa-miR-142-3p-4373136	-0.0595265	22.2272	22.2867	22.2867	22.2272	0.0179193	0.0595265
MCF7.VP.hsa-miR-212-4373087	hsa-miR-212-4373087	-3.11042	13.2151	16.3255	16.3255	13.2151	0.936328	3.11042
MCF7.VP.hsa-miR-142-5p-4395359	hsa-miR-142-5p-4395359	-1.85221	17.1304	18.9826	18.9826	17.1304	0.557571	1.85221
MCF7.VP.hsa-miR-214-4395417	hsa-miR-214-4395417	-0.0595265	22.2272	22.2867	22.2867	22.2272	0.0179193	0.0595265
MCF7.VP.hsa-miR-143-4395360	hsa-miR-143-4395360	-0.0595265	22.2272	22.2867	22.2867	22.2272	0.0179193	0.0595265
MCF7.VP.hsa-miR-215-4373084	hsa-miR-215-4373084	-1.38501	13.3034	14.6884	14.6884	13.3034	0.416929	1.38501
MCF7.VP.hsa-miR-145-4395389	hsa-miR-145-4395389	0.792505	17.2059	16.4134	16.4134	17.2059	-0.238568	-0.792505
MCF7.VP.hsa-miR-216a-4395331	hsa-miR-216a-4395331	-0.0595265	22.2272	22.2867	22.2867	22.2272	0.0179193	0.0595265
MCF7.VP.hsa-miR-146a-4373132	hsa-miR-146a-4373132	-0.0595265	22.2272	22.2867	22.2867	22.2272	0.0179193	0.0595265
MCF7.VP.hsa-miR-216b-4395437	hsa-miR-216b-4395437	-0.0595265	22.2272	22.2867	22.2867	22.2272	0.0179193	0.0595265
MCF7.VP.hsa-miR-146b-3p-4395472	hsa-miR-146b-3p-4395472	6.68178	22.2272	15.5454	15.5454	22.2272	-2.01141	-6.68178
MCF7.VP.hsa-miR-217-4395448	hsa-miR-217-4395448	-0.0595265	22.2272	22.2867	22.2867	22.2272	0.0179193	0.0595265
MCF7.VP.hsa-miR-146b-5p-4373178	hsa-miR-146b-5p-4373178	-0.320777	12.9397	13.2605	13.2605	12.9397	0.0965633	0.320777
MCF7.VP.hsa-miR-218-4373081	hsa-miR-218-4373081	7.796	19.0937	11.2977	11.2977	19.0937	-2.34683	-7.796
MCF7.VP.hsa-miR-147-4373131	hsa-miR-147-4373131	-0.0595265	22.2272	22.2867	22.2867	22.2272	0.0179193	0.0595265
MCF7.VP.hsa-miR-219-1-3p-4395206	hsa-miR-219-1-3p-4395206	-1.24515	16.0364	17.2815	17.2815	16.0364	0.374826	1.24515
MCF7.VP.hsa-miR-147b-4395373	hsa-miR-147b-4395373	-0.0595265	22.2272	22.2867	22.2867	22.2272	0.0179193	0.0595265
MCF7.VP.hsa-miR-219-2-3p-4395501	hsa-miR-219-2-3p-4395501	-4.80809	17.4786	22.2867	22.2867	17.4786	1.44738	4.80809
MCF7.VP.hsa-miR-148a-4373130	hsa-miR-148a-4373130	-1.86396	11.2186	13.0825	13.0825	11.2186	0.561107	1.86396
MCF7.VP.hsa-miR-219-5p-4373080	hsa-miR-219-5p-4373080	-5.07925	17.2075	22.2867	22.2867	17.2075	1.52901	5.07925
MCF7.VP.hsa-miR-148b-4373129	hsa-miR-148b-4373129	-1.45493	13.7854	15.2403	15.2403	13.7854	0.437977	1.45493
MCF7.VP.hsa-miR-22-4373079	hsa-miR-22-4373079	1.37526	12.2451	10.8698	10.8698	12.2451	-0.413994	-1.37526
MCF7.VP.hsa-miR-149-4395366	hsa-miR-149-4395366	-1.01635	9.23734	10.2537	10.2537	9.23734	0.305953	1.01635
MCF7.VP.hsa-miR-220-4373078	hsa-miR-220-4373078	-0.0595265	22.2272	22.2867	22.2867	22.2272	0.0179193	0.0595265
MCF7.VP.hsa-miR-150-4373127	hsa-miR-150-4373127	3.66004	19.205	15.545	15.545	19.205	-1.10178	-3.66004
MCF7.VP.hsa-miR-220b-4395317	hsa-miR-220b-4395317	7.31106	22.2272	14.9161	14.9161	22.2272	-2.20085	-7.31106
MCF7.VP.hsa-miR-152-4395170	hsa-miR-152-4395170	1.14308	16.1794	15.0363	15.0363	16.1794	-0.344101	-1.14308
MCF7.VP.hsa-miR-220c-4395322	hsa-miR-220c-4395322	-0.0595265	22.2272	22.2867	22.2867	22.2272	0.0179193	0.0595265
MCF7.VP.hsa-miR-153-4373305	hsa-miR-153-4373305	-0.0595265	22.2272	22.2867	22.2867	22.2272	0.0179193	0.0595265
MCF7.VP.hsa-miR-221-4373077	hsa-miR-221-4373077	-2.15348	14.22	16.3735	16.3735	14.22	0.648263	2.15348
MCF7.VP.hsa-miR-367-4373034	hsa-miR-367-4373034	-0.0595265	22.2272	22.2867	22.2867	22.2272	0.0179193	0.0595265
MCF7.VP.hsa-miR-222-4395387	hsa-miR-222-4395387	-0.878086	11.202	12.0801	12.0801	11.202	0.26433	0.878086
MCF7.VP.hsa-miR-369-3p-4373032	hsa-miR-369-3p-4373032	2.97729	22.2272	19.2499	19.2499	22.2272	-0.896255	-2.97729
MCF7.VP.hsa-miR-223-4395406	hsa-miR-223-4395406	-0.613402	17.6612	18.2746	18.2746	17.6612	0.184652	0.613402
MCF7.VP.hsa-miR-369-5p-4373195	hsa-miR-369-5p-4373195	-0.0595265	22.2272	22.2867	22.2867	22.2272	0.0179193	0.0595265
MCF7.VP.hsa-miR-224-4395210	hsa-miR-224-4395210	-0.0595265	22.2272	22.2867	22.2867	22.2272	0.0179193	0.0595265
MCF7.VP.hsa-miR-370-4395386	hsa-miR-370-4395386	-0.0595265	22.2272	22.2867	22.2867	22.2272	0.0179193	0.0595265
MCF7.VP.hsa-miR-23a-4373074	hsa-miR-23a-4373074	-1.06567	12.2006	13.2662	13.2662	12.2006	0.320798	1.06567
MCF7.VP.hsa-miR-371-3p-4395235	hsa-miR-371-3p-4395235	-0.0595265	22.2272	22.2867	22.2867	22.2272	0.0179193	0.0595265
MCF7.VP.hsa-miR-23b-4373073	hsa-miR-23b-4373073	-5.73614	12.547	18.2832	18.2832	12.547	1.72675	5.73614
MCF7.VP.hsa-miR-372-4373029	hsa-miR-372-4373029	2.85378	22.2272	19.3734	19.3734	22.2272	-0.859074	-2.85378
MCF7.VP.hsa-miR-24-4373072	hsa-miR-24-4373072	-1.14448	5.13324	6.27772	6.27772	5.13324	0.344523	1.14448
MCF7.VP.hsa-miR-373-4378073	hsa-miR-373-4378073	-0.0595265	22.2272	22.2867	22.2867	22.2272	0.0179193	0.0595265
MCF7.VP.hsa-miR-25-4373071	hsa-miR-25-4373071	-0.528456	10.7237	11.2522	11.2522	10.7237	0.159081	0.528456
MCF7.VP.hsa-miR-374a-4373028	hsa-miR-374a-4373028	-0.642728	10.5836	11.2263	11.2263	10.5836	0.19348	0.642728
MCF7.VP.hsa-miR-26a-4395166	hsa-miR-26a-4395166	-1.16171	8.08746	9.24917	9.24917	8.08746	0.34971	1.16171
MCF7.VP.hsa-miR-374b-4381045	hsa-miR-374b-4381045	-0.404104	8.83012	9.23422	9.23422	8.83012	0.121647	0.404104
MCF7.VP.hsa-miR-26b-4395167	hsa-miR-26b-4395167	-2.31474	8.93904	11.2538	11.2538	8.93904	0.696806	2.31474
MCF7.VP.hsa-miR-375-4373027	hsa-miR-375-4373027	-0.916292	9.16763	10.0839	10.0839	9.16763	0.275831	0.916292
MCF7.VP.hsa-miR-27a-4373287	hsa-miR-27a-4373287	-0.725388	10.4997	11.225	11.225	10.4997	0.218363	0.725388
MCF7.VP.hsa-miR-376a-4373026	hsa-miR-376a-4373026	0.138259	18.2253	18.087	18.087	18.2253	-0.0416203	-0.138259
MCF7.VP.hsa-miR-27b-4373068	hsa-miR-27b-4373068	-2.72877	11.5302	14.259	14.259	11.5302	0.821442	2.72877
MCF7.VP.hsa-miR-376b-4373196	hsa-miR-376b-4373196	-0.0595265	22.2272	22.2867	22.2867	22.2272	0.0179193	0.0595265
MCF7.VP.hsa-miR-28-3p-4395557	hsa-miR-28-3p-4395557	-0.532132	11.1685	11.7006	11.7006	11.1685	0.160188	0.532132
MCF7.VP.hsa-miR-376c-4395233	hsa-miR-376c-4395233	-0.178317	16.0956	16.274	16.274	16.0956	0.0536786	0.178317
MCF7.VP.hsa-miR-28-5p-4373067	hsa-miR-28-5p-4373067	-2.40434	12.8698	15.2741	15.2741	12.8698	0.723777	2.40434
MCF7.VP.hsa-miR-377-4373025	hsa-miR-377-4373025	-5.98826	16.2985	22.2867	22.2867	16.2985	1.80265	5.98826
MCF7.VP.hsa-miR-296-3p-4395212	hsa-miR-296-3p-4395212	-1.814	14.6721	16.4861	16.4861	14.6721	0.54607	1.814
MCF7.VP.hsa-miR-379-4373349	hsa-miR-379-4373349	-6.04314	16.2436	22.2867	22.2867	16.2436	1.81917	6.04314
MCF7.VP.hsa-miR-296-5p-4373066	hsa-miR-296-5p-4373066	-1.80667	11.1723	12.9789	12.9789	11.1723	0.543862	1.80667
MCF7.VP.hsa-miR-380-4373022	hsa-miR-380-4373022	-0.0595265	22.2272	22.2867	22.2867	22.2272	0.0179193	0.0595265
MCF7.VP.hsa-miR-298-4395301	hsa-miR-298-4395301	4.58643	18.6934	14.107	14.107	18.6934	-1.38065	-4.58643
MCF7.VP.hsa-miR-381-4373020	hsa-miR-381-4373020	-2.17401	17.8995	20.0735	20.0735	17.8995	0.654443	2.17401
MCF7.VP.hsa-miR-299-3p-4373189	hsa-miR-299-3p-4373189	-4.04263	18.2441	22.2867	22.2867	18.2441	1.21695	4.04263
MCF7.VP.hsa-miR-382-4373019	hsa-miR-382-4373019	-10.7314	6.24675	16.9781	16.9781	6.24675	3.23046	10.7314
MCF7.VP.hsa-miR-299-5p-4373188	hsa-miR-299-5p-4373188	3.93161	22.2272	18.2956	18.2956	22.2272	-1.18353	-3.93161
MCF7.VP.hsa-miR-383-4373018	hsa-miR-383-4373018	-0.0595265	22.2272	22.2867	22.2867	22.2272	0.0179193	0.0595265
MCF7.VP.hsa-miR-29a-4395223	hsa-miR-29a-4395223	-2.45354	7.15808	9.61162	9.61162	7.15808	0.73859	2.45354
MCF7.VP.hsa-miR-384-4373017	hsa-miR-384-4373017	-0.0595265	22.2272	22.2867	22.2867	22.2272	0.0179193	0.0595265
MCF7.VP.hsa-miR-29b-4373288	hsa-miR-29b-4373288	-4.18286	14.1	18.2828	18.2828	14.1	1.25917	4.18286
MCF7.VP.hsa-miR-409-5p-4395442	hsa-miR-409-5p-4395442	-0.0595265	22.2272	22.2867	22.2867	22.2272	0.0179193	0.0595265
MCF7.VP.hsa-miR-29c-4395171	hsa-miR-29c-4395171	-2.29319	10.983	13.2762	13.2762	10.983	0.69032	2.29319
MCF7.VP.hsa-miR-410-4378093	hsa-miR-410-4378093	-1.00811	17.2245	18.2326	18.2326	17.2245	0.303471	1.00811
MCF7.VP.hsa-miR-301a-4373064	hsa-miR-301a-4373064	-1.86685	8.1778	10.0447	10.0447	8.1778	0.561979	1.86685
MCF7.VP.hsa-miR-411-4381013	hsa-miR-411-4381013	-0.0886935	18.1717	18.2604	18.2604	18.1717	0.0266994	0.0886935
MCF7.VP.hsa-miR-301b-4395503	hsa-miR-301b-4395503	-2.42319	12.833	15.2562	15.2562	12.833	0.729452	2.42319
MCF7.VP.hsa-miR-412-4373199	hsa-miR-412-4373199	-7.03408	15.2526	22.2867	22.2867	15.2526	2.11747	7.03408
MCF7.VP.hsa-miR-302a-4378070	hsa-miR-302a-4378070	-0.0595265	22.2272	22.2867	22.2867	22.2272	0.0179193	0.0595265
MCF7.VP.hsa-miR-422a-4395408	hsa-miR-422a-4395408	-0.876836	11.4011	12.2779	12.2779	11.4011	0.263954	0.876836
MCF7.VP.hsa-miR-302b-4378071	hsa-miR-302b-4378071	-0.0595265	22.2272	22.2867	22.2867	22.2272	0.0179193	0.0595265
MCF7.VP.hsa-miR-423-5p-4395451	hsa-miR-423-5p-4395451	-7.03796	15.2488	22.2867	22.2867	15.2488	2.11864	7.03796
MCF7.VP.hsa-miR-302c-4378072	hsa-miR-302c-4378072	-1.09714	18.0324	19.1295	19.1295	18.0324	0.330273	1.09714
MCF7.VP.hsa-miR-424-4373201	hsa-miR-424-4373201	-0.825663	15.1915	16.0172	16.0172	15.1915	0.248549	0.825663
MCF7.VP.hsa-miR-30b-4373290	hsa-miR-30b-4373290	-1.42417	7.84628	9.27045	9.27045	7.84628	0.428719	1.42417
MCF7.VP.hsa-miR-425-4380926	hsa-miR-425-4380926	-1.94225	8.29022	10.2325	10.2325	8.29022	0.584677	1.94225
MCF7.VP.hsa-miR-30c-4373060	hsa-miR-30c-4373060	-0.961133	7.29934	8.26048	8.26048	7.29934	0.28933	0.961133
MCF7.VP.hsa-miR-429-4373203	hsa-miR-429-4373203	-1.47981	9.19258	10.6724	10.6724	9.19258	0.445469	1.47981
MCF7.VP.hsa-miR-31-4395390	hsa-miR-31-4395390	4.77498	15.468	10.693	10.693	15.468	-1.43741	-4.77498
MCF7.VP.hsa-miR-431-4395173	hsa-miR-431-4395173	-0.692399	15.1733	15.8657	15.8657	15.1733	0.208433	0.692399
MCF7.VP.hsa-miR-32-4395220	hsa-miR-32-4395220	-1.50202	15.7574	17.2594	17.2594	15.7574	0.452154	1.50202
MCF7.VP.hsa-miR-433-4373205	hsa-miR-433-4373205	-5.89004	16.3967	22.2867	22.2867	16.3967	1.77308	5.89004
MCF7.VP.hsa-miR-320-4395388	hsa-miR-320-4395388	-1.07788	7.16721	8.24508	8.24508	7.16721	0.324473	1.07788
MCF7.VP.hsa-miR-448-4373206	hsa-miR-448-4373206	-0.0595265	22.2272	22.2867	22.2867	22.2272	0.0179193	0.0595265
MCF7.VP.hsa-miR-323-3p-4395338	hsa-miR-323-3p-4395338	-0.170897	16.1067	16.2776	16.2776	16.1067	0.051445	0.170897
MCF7.VP.hsa-miR-449a-4373207	hsa-miR-449a-4373207	2.77874	22.2272	19.4485	19.4485	22.2272	-0.836485	-2.77874
MCF7.VP.hsa-miR-324-3p-4395272	hsa-miR-324-3p-4395272	-0.25397	14.0348	14.2888	14.2888	14.0348	0.0764524	0.25397
MCF7.VP.hsa-miR-449b-4381011	hsa-miR-449b-4381011	3.92928	22.2272	18.2979	18.2979	22.2272	-1.18283	-3.92928
MCF7.VP.hsa-miR-324-5p-4373052	hsa-miR-324-5p-4373052	-0.919812	13.204	14.1238	14.1238	13.204	0.276891	0.919812
MCF7.VP.hsa-miR-450a-4395414	hsa-miR-450a-4395414	-2.69647	15.5685	18.265	18.265	15.5685	0.811717	2.69647
MCF7.VP.hsa-miR-325-4373051	hsa-miR-325-4373051	-0.0595265	22.2272	22.2867	22.2867	22.2272	0.0179193	0.0595265
MCF7.VP.hsa-miR-450b-3p-4395319	hsa-miR-450b-3p-4395319	-10.9204	11.3664	22.2867	22.2867	11.3664	3.28735	10.9204
MCF7.VP.hsa-miR-326-4373050	hsa-miR-326-4373050	0.0854895	15.4677	15.3823	15.3823	15.4677	-0.0257349	-0.0854895
MCF7.VP.hsa-miR-450b-5p-4395318	hsa-miR-450b-5p-4395318	-0.994612	16.1454	17.14	17.14	16.1454	0.299408	0.994612
MCF7.VP.hsa-miR-328-4373049	hsa-miR-328-4373049	-0.846003	14.2278	15.0738	15.0738	14.2278	0.254672	0.846003
MCF7.VP.hsa-miR-451-4373360	hsa-miR-451-4373360	-3.14924	14.4565	17.6058	17.6058	14.4565	0.948017	3.14924
MCF7.VP.hsa-miR-329-4373191	hsa-miR-329-4373191	3.10898	22.2272	19.1182	19.1182	22.2272	-0.935896	-3.10898
MCF7.VP.hsa-miR-452-4395440	hsa-miR-452-4395440	6.91154	22.2272	15.3157	15.3157	22.2272	-2.08058	-6.91154
MCF7.VP.hsa-miR-330-3p-4373047	hsa-miR-330-3p-4373047	-0.883604	13.4772	14.3608	14.3608	13.4772	0.265991	0.883604
MCF7.VP.hsa-miR-453-4395429	hsa-miR-453-4395429	-0.0595265	22.2272	22.2867	22.2867	22.2272	0.0179193	0.0595265
MCF7.VP.hsa-miR-330-5p-4395341	hsa-miR-330-5p-4395341	-4.3294	13.9712	18.3006	18.3006	13.9712	1.30328	4.3294
MCF7.VP.hsa-miR-454-4395434	hsa-miR-454-4395434	-0.678897	7.5717	8.2506	8.2506	7.5717	0.204368	0.678897
MCF7.VP.hsa-miR-331-3p-4373046	hsa-miR-331-3p-4373046	-0.769772	8.18471	8.95449	8.95449	8.18471	0.231724	0.769772
MCF7.VP.hsa-miR-455-3p-4395355	hsa-miR-455-3p-4395355	-3.7389	12.7591	16.498	16.498	12.7591	1.12552	3.7389
MCF7.VP.hsa-miR-331-5p-4395344	hsa-miR-331-5p-4395344	1.59576	16.2956	14.6998	14.6998	16.2956	-0.48037	-1.59576
MCF7.VP.hsa-miR-455-5p-4378098	hsa-miR-455-5p-4378098	-2.93204	13.3576	16.2897	16.2897	13.3576	0.882632	2.93204
MCF7.VP.hsa-miR-335-4373045	hsa-miR-335-4373045	-0.834493	12.4407	13.2751	13.2751	12.4407	0.251207	0.834493
MCF7.VP.hsa-miR-483-5p-4395449	hsa-miR-483-5p-4395449	-0.868617	15.3787	16.2473	16.2473	15.3787	0.26148	0.868617
MCF7.VP.hsa-miR-337-5p-4395267	hsa-miR-337-5p-4395267	3.94077	22.2272	18.2864	18.2864	22.2272	-1.18629	-3.94077
MCF7.VP.hsa-miR-484-4381032	hsa-miR-484-4381032	-4.5451	1.6969	6.24199	6.24199	1.6969	1.36821	4.5451
MCF7.VP.hsa-miR-338-3p-4395363	hsa-miR-338-3p-4395363	-4.03648	18.2502	22.2867	22.2867	18.2502	1.2151	4.03648
MCF7.VP.hsa-miR-485-3p-4378095	hsa-miR-485-3p-4378095	-1.63391	14.6749	16.3088	16.3088	14.6749	0.491856	1.63391
MCF7.VP.hsa-miR-339-3p-4395295	hsa-miR-339-3p-4395295	-0.476158	10.764	11.2401	11.2401	10.764	0.143338	0.476158
MCF7.VP.hsa-miR-485-5p-4373212	hsa-miR-485-5p-4373212	-0.0595265	22.2272	22.2867	22.2867	22.2272	0.0179193	0.0595265
MCF7.VP.hsa-miR-339-5p-4395368	hsa-miR-339-5p-4395368	-0.723899	10.5429	11.2668	11.2668	10.5429	0.217915	0.723899
MCF7.VP.hsa-miR-486-3p-4395204	hsa-miR-486-3p-4395204	-1.53012	20.2272	21.7573	21.7573	20.2272	0.460611	1.53012
MCF7.VP.hsa-miR-33b-4395196	hsa-miR-33b-4395196	-0.0595265	22.2272	22.2867	22.2867	22.2272	0.0179193	0.0595265
MCF7.VP.hsa-miR-486-5p-4378096	hsa-miR-486-5p-4378096	-0.754631	12.4164	13.1711	13.1711	12.4164	0.227166	0.754631
MCF7.VP.hsa-miR-340-4395369	hsa-miR-340-4395369	-1.19947	13.0583	14.2578	14.2578	13.0583	0.361078	1.19947
MCF7.VP.hsa-miR-487a-4378097	hsa-miR-487a-4378097	-1.64282	10.7238	12.3666	12.3666	10.7238	0.494538	1.64282
MCF7.VP.hsa-miR-342-3p-4395371	hsa-miR-342-3p-4395371	-2.69684	5.58378	8.28061	8.28061	5.58378	0.811829	2.69684
MCF7.VP.hsa-miR-487b-4378102	hsa-miR-487b-4378102	2.36738	19.1866	16.8193	16.8193	19.1866	-0.712653	-2.36738
MCF7.VP.hsa-miR-342-5p-4395258	hsa-miR-342-5p-4395258	-4.83348	11.3245	16.158	16.158	11.3245	1.45502	4.83348
MCF7.VP.hsa-miR-488-4395468	hsa-miR-488-4395468	-0.0595265	22.2272	22.2867	22.2867	22.2272	0.0179193	0.0595265
MCF7.VP.hsa-miR-345-4395297	hsa-miR-345-4395297	-0.481465	8.77525	9.25671	9.25671	8.77525	0.144935	0.481465
MCF7.VP.hsa-miR-489-4395469	hsa-miR-489-4395469	-0.278403	12.9623	13.2407	13.2407	12.9623	0.0838075	0.278403
MCF7.VP.hsa-miR-346-4373038	hsa-miR-346-4373038	-0.196982	13.2215	13.4185	13.4185	13.2215	0.0592973	0.196982
MCF7.VP.hsa-miR-490-3p-4373215	hsa-miR-490-3p-4373215	0.207306	13.7005	13.4932	13.4932	13.7005	-0.0624055	-0.207306
MCF7.VP.hsa-miR-34a-4395168	hsa-miR-34a-4395168	-1.88712	10.3733	12.2605	12.2605	10.3733	0.568081	1.88712
MCF7.VP.hsa-miR-491-3p-4395471	hsa-miR-491-3p-4395471	4.61832	22.2272	17.6089	17.6089	22.2272	-1.39025	-4.61832
MCF7.VP.hsa-miR-34c-5p-4373036	hsa-miR-34c-5p-4373036	-0.0595265	22.2272	22.2867	22.2867	22.2272	0.0179193	0.0595265
MCF7.VP.hsa-miR-491-5p-4381053	hsa-miR-491-5p-4381053	-4.51776	10.9023	15.4201	15.4201	10.9023	1.35998	4.51776
MCF7.VP.hsa-miR-361-5p-4373035	hsa-miR-361-5p-4373035	-1.74469	14.5266	16.2713	16.2713	14.5266	0.525204	1.74469
MCF7.VP.hsa-miR-492-4373217	hsa-miR-492-4373217	-0.0595265	22.2272	22.2867	22.2867	22.2272	0.0179193	0.0595265
MCF7.VP.hsa-miR-362-3p-4395228	hsa-miR-362-3p-4395228	-0.270232	17.9487	18.2189	18.2189	17.9487	0.0813478	0.270232
MCF7.VP.hsa-miR-493-4395475	hsa-miR-493-4395475	2.98293	22.2272	19.2443	19.2443	22.2272	-0.897952	-2.98293
MCF7.VP.hsa-miR-362-5p-4378092	hsa-miR-362-5p-4378092	-1.46298	12.7826	14.2456	14.2456	12.7826	0.440401	1.46298
MCF7.VP.hsa-miR-494-4395476	hsa-miR-494-4395476	-2.7395	12.5234	15.2629	15.2629	12.5234	0.824672	2.7395
MCF7.VP.hsa-miR-363-4378090	hsa-miR-363-4378090	-4.02115	18.2656	22.2867	22.2867	18.2656	1.21049	4.02115
MCF7.VP.hsa-miR-495-4381078	hsa-miR-495-4381078	1.10562	17.3556	16.25	16.25	17.3556	-0.332825	-1.10562
MCF7.VP.hsa-miR-365-4373194	hsa-miR-365-4373194	-1.36967	8.88563	10.2553	10.2553	8.88563	0.412312	1.36967
MCF7.VP.hsa-miR-496-4386771	hsa-miR-496-4386771	-0.0595265	22.2272	22.2867	22.2867	22.2272	0.0179193	0.0595265
MCF7.VP.hsa-miR-544-4395376	hsa-miR-544-4395376	-0.0595265	22.2272	22.2867	22.2867	22.2272	0.0179193	0.0595265
MCF7.VP.hsa-miR-499-3p-4395538	hsa-miR-499-3p-4395538	-0.0595265	22.2272	22.2867	22.2867	22.2272	0.0179193	0.0595265
MCF7.VP.hsa-miR-545-4395378	hsa-miR-545-4395378	-2.90787	15.3194	18.2272	18.2272	15.3194	0.875355	2.90787
MCF7.VP.hsa-miR-499-5p-4381047	hsa-miR-499-5p-4381047	-6.05746	16.2293	22.2867	22.2867	16.2293	1.82348	6.05746
MCF7.VP.hsa-miR-548a-3p-4380948	hsa-miR-548a-3p-4380948	-0.0595265	22.2272	22.2867	22.2867	22.2272	0.0179193	0.0595265
MCF7.VP.hsa-miR-500-4395539	hsa-miR-500-4395539	-0.0647455	15.2286	15.2933	15.2933	15.2286	0.0194903	0.0647455
MCF7.VP.hsa-miR-548a-5p-4395523	hsa-miR-548a-5p-4395523	-0.0595265	22.2272	22.2867	22.2867	22.2272	0.0179193	0.0595265
MCF7.VP.hsa-miR-501-3p-4395546	hsa-miR-501-3p-4395546	-10.0697	12.217	22.2867	22.2867	12.217	3.03128	10.0697
MCF7.VP.hsa-miR-548b-3p-4380951	hsa-miR-548b-3p-4380951	-4.70141	17.5853	22.2867	22.2867	17.5853	1.41526	4.70141
MCF7.VP.hsa-miR-501-5p-4373226	hsa-miR-501-5p-4373226	-1.29991	13.0099	14.3098	14.3098	13.0099	0.391313	1.29991
MCF7.VP.hsa-miR-548b-5p-4395519	hsa-miR-548b-5p-4395519	-33.0703	-10.7836	22.2867	22.2867	-10.7836	9.95515	33.0703
MCF7.VP.hsa-miR-502-3p-4395194	hsa-miR-502-3p-4395194	-4.0885	18.1982	22.2867	22.2867	18.1982	1.23076	4.0885
MCF7.VP.hsa-miR-548c-3p-4380993	hsa-miR-548c-3p-4380993	-6.19794	16.0888	22.2867	22.2867	16.0888	1.86576	6.19794
MCF7.VP.hsa-miR-502-5p-4373227	hsa-miR-502-5p-4373227	-6.03946	16.2473	22.2867	22.2867	16.2473	1.81806	6.03946
MCF7.VP.hsa-miR-548c-5p-4395540	hsa-miR-548c-5p-4395540	-5.12534	17.1614	22.2867	22.2867	17.1614	1.54288	5.12534
MCF7.VP.hsa-miR-503-4373228	hsa-miR-503-4373228	-4.1401	12.1472	16.2873	16.2873	12.1472	1.24629	4.1401
MCF7.VP.hsa-miR-548d-3p-4381008	hsa-miR-548d-3p-4381008	-0.0595265	22.2272	22.2867	22.2867	22.2272	0.0179193	0.0595265
MCF7.VP.hsa-miR-504-4395195	hsa-miR-504-4395195	15.1473	22.2272	7.07992	7.07992	22.2272	-4.55979	-15.1473
MCF7.VP.hsa-miR-548d-5p-4395348	hsa-miR-548d-5p-4395348	5.30066	18.4612	13.1606	13.1606	18.4612	-1.59566	-5.30066
MCF7.VP.hsa-miR-505-4395200	hsa-miR-505-4395200	-1.12584	14.0647	15.1906	15.1906	14.0647	0.338912	1.12584
MCF7.VP.hsa-miR-551b-4380945	hsa-miR-551b-4380945	-0.0595265	22.2272	22.2867	22.2867	22.2272	0.0179193	0.0595265
MCF7.VP.hsa-miR-506-4373231	hsa-miR-506-4373231	-0.0595265	22.2272	22.2867	22.2867	22.2272	0.0179193	0.0595265
MCF7.VP.hsa-miR-556-3p-4395456	hsa-miR-556-3p-4395456	-6.99533	15.2914	22.2867	22.2867	15.2914	2.1058	6.99533
MCF7.VP.hsa-miR-507-4373232	hsa-miR-507-4373232	-0.0595265	22.2272	22.2867	22.2867	22.2272	0.0179193	0.0595265
MCF7.VP.hsa-miR-556-5p-4395455	hsa-miR-556-5p-4395455	-3.07829	19.2084	22.2867	22.2867	19.2084	0.926657	3.07829
MCF7.VP.hsa-miR-508-3p-4373233	hsa-miR-508-3p-4373233	-0.0595265	22.2272	22.2867	22.2867	22.2272	0.0179193	0.0595265
MCF7.VP.hsa-miR-561-4380938	hsa-miR-561-4380938	-3.83172	18.455	22.2867	22.2867	18.455	1.15346	3.83172
MCF7.VP.hsa-miR-508-5p-4395203	hsa-miR-508-5p-4395203	15.2477	22.2272	6.97945	6.97945	22.2272	-4.59003	-15.2477
MCF7.VP.hsa-miR-570-4395458	hsa-miR-570-4395458	-0.0595265	22.2272	22.2867	22.2867	22.2272	0.0179193	0.0595265
MCF7.VP.hsa-miR-509-3-5p-4395266	hsa-miR-509-3-5p-4395266	-0.0595265	22.2272	22.2867	22.2867	22.2272	0.0179193	0.0595265
MCF7.VP.hsa-miR-574-3p-4395460	hsa-miR-574-3p-4395460	-0.455317	9.83121	10.2865	10.2865	9.83121	0.137064	0.455317
MCF7.VP.hsa-miR-509-5p-4395346	hsa-miR-509-5p-4395346	-4.49647	17.7903	22.2867	22.2867	17.7903	1.35357	4.49647
MCF7.VP.hsa-miR-576-3p-4395462	hsa-miR-576-3p-4395462	-1.21338	17.0431	18.2565	18.2565	17.0431	0.365265	1.21338
MCF7.VP.hsa-miR-510-4395352	hsa-miR-510-4395352	-0.0595265	22.2272	22.2867	22.2867	22.2272	0.0179193	0.0595265
MCF7.VP.hsa-miR-576-5p-4395461	hsa-miR-576-5p-4395461	3.94805	22.2272	18.2792	18.2792	22.2272	-1.18848	-3.94805
MCF7.VP.hsa-miR-511-4373236	hsa-miR-511-4373236	5.18595	22.2272	17.0413	17.0413	22.2272	-1.56113	-5.18595
MCF7.VP.hsa-miR-579-4395509	hsa-miR-579-4395509	-0.471457	16.1601	16.6316	16.6316	16.1601	0.141923	0.471457
MCF7.VP.hsa-miR-512-3p-4381034	hsa-miR-512-3p-4381034	3.91626	22.2272	18.3109	18.3109	22.2272	-1.17891	-3.91626
MCF7.VP.hsa-miR-582-3p-4395510	hsa-miR-582-3p-4395510	-1.83237	16.4415	18.2738	18.2738	16.4415	0.551597	1.83237
MCF7.VP.hsa-miR-512-5p-4373238	hsa-miR-512-5p-4373238	-2.12837	15.2217	17.35	17.35	15.2217	0.640704	2.12837
MCF7.VP.hsa-miR-582-5p-4395175	hsa-miR-582-5p-4395175	-0.0595265	22.2272	22.2867	22.2867	22.2272	0.0179193	0.0595265
MCF7.VP.hsa-miR-513-5p-4395201	hsa-miR-513-5p-4395201	-0.0595265	22.2272	22.2867	22.2867	22.2272	0.0179193	0.0595265
MCF7.VP.hsa-miR-589-4395520	hsa-miR-589-4395520	-0.0595265	22.2272	22.2867	22.2867	22.2272	0.0179193	0.0595265
MCF7.VP.hsa-miR-515-3p-4395480	hsa-miR-515-3p-4395480	-0.0595265	22.2272	22.2867	22.2867	22.2272	0.0179193	0.0595265
MCF7.VP.hsa-miR-590-5p-4395176	hsa-miR-590-5p-4395176	-0.296124	9.9556	10.2517	10.2517	9.9556	0.0891421	0.296124
MCF7.VP.hsa-miR-515-5p-4373242	hsa-miR-515-5p-4373242	-2.81064	16.6813	19.4919	19.4919	16.6813	0.846086	2.81064
MCF7.VP.hsa-miR-597-4380960	hsa-miR-597-4380960	-2.84145	15.3661	18.2076	18.2076	15.3661	0.855361	2.84145
MCF7.VP.hsa-miR-516a-5p-4395527	hsa-miR-516a-5p-4395527	-0.0595265	22.2272	22.2867	22.2867	22.2272	0.0179193	0.0595265
MCF7.VP.hsa-miR-598-4395179	hsa-miR-598-4395179	-0.0595265	22.2272	22.2867	22.2867	22.2272	0.0179193	0.0595265
MCF7.VP.hsa-miR-516b-4395172	hsa-miR-516b-4395172	4.88369	22.2272	17.3435	17.3435	22.2272	-1.47014	-4.88369
MCF7.VP.hsa-miR-615-3p-4386777	hsa-miR-615-3p-4386777	-1.96741	10.7341	12.7015	12.7015	10.7341	0.592248	1.96741
MCF7.VP.hsa-miR-517a-4395513	hsa-miR-517a-4395513	0.855098	18.0468	17.1918	17.1918	18.0468	-0.25741	-0.855098
MCF7.VP.hsa-miR-615-5p-4395464	hsa-miR-615-5p-4395464	-4.10481	18.1819	22.2867	22.2867	18.1819	1.23567	4.10481
MCF7.VP.hsa-miR-517b-4373244	hsa-miR-517b-4373244	-6.13965	16.1471	22.2867	22.2867	16.1471	1.84822	6.13965
MCF7.VP.hsa-miR-616-4395525	hsa-miR-616-4395525	-0.0595265	22.2272	22.2867	22.2867	22.2272	0.0179193	0.0595265
MCF7.VP.hsa-miR-517c-4373264	hsa-miR-517c-4373264	0.942133	18.1705	17.2283	17.2283	18.1705	-0.28361	-0.942133
MCF7.VP.hsa-miR-618-4380996	hsa-miR-618-4380996	0.650534	17.1735	16.523	16.523	17.1735	-0.19583	-0.650534
MCF7.VP.hsa-miR-518a-3p-4395508	hsa-miR-518a-3p-4395508	-2.4654	17.8213	20.2867	20.2867	17.8213	0.74216	2.4654
MCF7.VP.hsa-miR-624-4395541	hsa-miR-624-4395541	34.7551	22.2272	-12.5279	-12.5279	22.2272	-10.4623	-34.7551
MCF7.VP.hsa-miR-518a-5p-4395507	hsa-miR-518a-5p-4395507	-0.0595265	22.2272	22.2867	22.2867	22.2272	0.0179193	0.0595265
MCF7.VP.hsa-miR-625-4395542	hsa-miR-625-4395542	-1.80529	13.4871	15.2924	15.2924	13.4871	0.543447	1.80529
MCF7.VP.hsa-miR-518b-4373246	hsa-miR-518b-4373246	-0.320905	14.918	15.2389	15.2389	14.918	0.0966019	0.320905
MCF7.VP.hsa-miR-627-4380967	hsa-miR-627-4380967	-2.70694	15.6263	18.3332	18.3332	15.6263	0.81487	2.70694
MCF7.VP.hsa-miR-518c-4395512	hsa-miR-518c-4395512	-0.0595265	22.2272	22.2867	22.2867	22.2272	0.0179193	0.0595265
MCF7.VP.hsa-miR-628-5p-4395544	hsa-miR-628-5p-4395544	-1.70197	14.5176	16.2195	16.2195	14.5176	0.512344	1.70197
MCF7.VP.hsa-miR-518d-3p-4373248	hsa-miR-518d-3p-4373248	2.01963	12.9874	10.9678	10.9678	12.9874	-0.607969	-2.01963
MCF7.VP.hsa-miR-629-4395547	hsa-miR-629-4395547	0.158575	17.2125	17.0539	17.0539	17.2125	-0.047736	-0.158575
MCF7.VP.hsa-miR-518d-5p-4395500	hsa-miR-518d-5p-4395500	-7.16733	15.1194	22.2867	22.2867	15.1194	2.15758	7.16733
MCF7.VP.hsa-miR-636-4395199	hsa-miR-636-4395199	0.999113	16.2056	15.2064	15.2064	16.2056	-0.300763	-0.999113
MCF7.VP.hsa-miR-518e-4395506	hsa-miR-518e-4395506	0.924608	17.1567	16.2321	16.2321	17.1567	-0.278335	-0.924608
MCF7.VP.hsa-miR-642-4380995	hsa-miR-642-4380995	-2.99943	16.2418	19.2413	19.2413	16.2418	0.902918	2.99943
MCF7.VP.hsa-miR-518f-4395499	hsa-miR-518f-4395499	3.25055	19.1935	15.9429	15.9429	19.1935	-0.978513	-3.25055
MCF7.VP.hsa-miR-651-4381007	hsa-miR-651-4381007	-0.0595265	22.2272	22.2867	22.2867	22.2272	0.0179193	0.0595265
MCF7.VP.hsa-miR-519a-4395526	hsa-miR-519a-4395526	-0.786761	16.1711	16.9578	16.9578	16.1711	0.236839	0.786761
MCF7.VP.hsa-miR-652-4395463	hsa-miR-652-4395463	-1.53505	12.7308	14.2658	14.2658	12.7308	0.462095	1.53505
MCF7.VP.hsa-miR-519c-3p-4373251	hsa-miR-519c-3p-4373251	3.7366	22.2272	18.4906	18.4906	22.2272	-1.12483	-3.7366
MCF7.VP.hsa-miR-653-4395403	hsa-miR-653-4395403	-2.72793	16.5453	19.2732	19.2732	16.5453	0.821189	2.72793
MCF7.VP.hsa-miR-519d-4395514	hsa-miR-519d-4395514	3.94644	22.2272	18.2808	18.2808	22.2272	-1.188	-3.94644
MCF7.VP.hsa-miR-654-3p-4395350	hsa-miR-654-3p-4395350	-0.0595265	22.2272	22.2867	22.2867	22.2272	0.0179193	0.0595265
MCF7.VP.hsa-miR-519e-4395481	hsa-miR-519e-4395481	-8.20744	14.0793	22.2867	22.2867	14.0793	2.47069	8.20744
MCF7.VP.hsa-miR-654-5p-4381014	hsa-miR-654-5p-4381014	-0.0595265	22.2272	22.2867	22.2867	22.2272	0.0179193	0.0595265
MCF7.VP.hsa-miR-520a-3p-4373268	hsa-miR-520a-3p-4373268	-0.0595265	22.2272	22.2867	22.2867	22.2272	0.0179193	0.0595265
MCF7.VP.hsa-miR-655-4381015	hsa-miR-655-4381015	-3.10888	16.1565	19.2654	19.2654	16.1565	0.935867	3.10888
MCF7.VP.hsa-miR-520a-5p-4378085	hsa-miR-520a-5p-4378085	-0.0595265	22.2272	22.2867	22.2867	22.2272	0.0179193	0.0595265
MCF7.VP.hsa-miR-660-4380925	hsa-miR-660-4380925	-1.2431	12.0425	13.2856	13.2856	12.0425	0.374211	1.2431
MCF7.VP.hsa-miR-520b-4373252	hsa-miR-520b-4373252	-0.0595265	22.2272	22.2867	22.2867	22.2272	0.0179193	0.0595265
MCF7.VP.hsa-miR-671-3p-4395433	hsa-miR-671-3p-4395433	-1.43204	13.875	15.307	15.307	13.875	0.431086	1.43204
MCF7.VP.hsa-miR-520d-5p-4395504	hsa-miR-520d-5p-4395504	7.98147	22.2272	14.2457	14.2457	22.2272	-2.40266	-7.98147
MCF7.VP.hsa-miR-672-4395438	hsa-miR-672-4395438	3.95644	22.2272	18.2708	18.2708	22.2272	-1.19101	-3.95644
MCF7.VP.hsa-miR-520e-4373255	hsa-miR-520e-4373255	-0.0595265	22.2272	22.2867	22.2867	22.2272	0.0179193	0.0595265
MCF7.VP.hsa-miR-674-4395193	hsa-miR-674-4395193	-13.3547	8.93201	22.2867	22.2867	8.93201	4.02017	13.3547
MCF7.VP.hsa-miR-520f-4373256	hsa-miR-520f-4373256	9.69758	22.2272	12.5296	12.5296	22.2272	-2.91926	-9.69758
MCF7.VP.hsa-miR-708-4395452	hsa-miR-708-4395452	1.61249	15.8453	14.2328	14.2328	15.8453	-0.485407	-1.61249
MCF7.VP.hsa-miR-520g-4373257	hsa-miR-520g-4373257	-5.6454	16.6413	22.2867	22.2867	16.6413	1.69943	5.6454
MCF7.VP.hsa-miR-744-4395435	hsa-miR-744-4395435	-1.65304	11.6006	13.2536	13.2536	11.6006	0.497614	1.65304
MCF7.VP.hsa-miR-521-4373259	hsa-miR-521-4373259	0.380437	15.5414	15.1609	15.1609	15.5414	-0.114523	-0.380437
MCF7.VP.hsa-miR-758-4395180	hsa-miR-758-4395180	5.32938	18.4524	13.123	13.123	18.4524	-1.6043	-5.32938
MCF7.VP.hsa-miR-522-4395524	hsa-miR-522-4395524	-0.340473	17.2125	17.553	17.553	17.2125	0.102492	0.340473
MCF7.VP.hsa-miR-871-4395465	hsa-miR-871-4395465	-0.0595265	22.2272	22.2867	22.2867	22.2272	0.0179193	0.0595265
MCF7.VP.hsa-miR-523-4395497	hsa-miR-523-4395497	2.74651	19.16	16.4135	16.4135	19.16	-0.826783	-2.74651
MCF7.VP.hsa-miR-872-4395375	hsa-miR-872-4395375	5.11038	22.2272	17.1168	17.1168	22.2272	-1.53838	-5.11038
MCF7.VP.hsa-miR-524-5p-4395174	hsa-miR-524-5p-4395174	-0.0595265	22.2272	22.2867	22.2867	22.2272	0.0179193	0.0595265
MCF7.VP.hsa-miR-873-4395467	hsa-miR-873-4395467	-0.0595265	22.2272	22.2867	22.2867	22.2272	0.0179193	0.0595265
MCF7.VP.hsa-miR-525-3p-4395496	hsa-miR-525-3p-4395496	-0.0595265	22.2272	22.2867	22.2867	22.2272	0.0179193	0.0595265
MCF7.VP.hsa-miR-874-4395379	hsa-miR-874-4395379	-0.0595265	22.2272	22.2867	22.2867	22.2272	0.0179193	0.0595265
MCF7.VP.hsa-miR-525-5p-4378088	hsa-miR-525-5p-4378088	-27.6795	-5.39277	22.2867	22.2867	-5.39277	8.33236	27.6795
MCF7.VP.hsa-miR-875-3p-4395315	hsa-miR-875-3p-4395315	-0.0595265	22.2272	22.2867	22.2867	22.2272	0.0179193	0.0595265
MCF7.VP.hsa-miR-526b-4395493	hsa-miR-526b-4395493	-0.0595265	22.2272	22.2867	22.2867	22.2272	0.0179193	0.0595265
MCF7.VP.hsa-miR-876-3p-4395336	hsa-miR-876-3p-4395336	-8.44353	13.8432	22.2867	22.2867	13.8432	2.54176	8.44353
MCF7.VP.hsa-miR-532-3p-4395466	hsa-miR-532-3p-4395466	-1.40575	12.8778	14.2836	14.2836	12.8778	0.423172	1.40575
MCF7.VP.hsa-miR-876-5p-4395316	hsa-miR-876-5p-4395316	-5.92188	16.3648	22.2867	22.2867	16.3648	1.78266	5.92188
MCF7.VP.hsa-miR-532-5p-4380928	hsa-miR-532-5p-4380928	-1.34339	11.9629	13.3063	13.3063	11.9629	0.404399	1.34339
MCF7.VP.hsa-miR-885-3p-4395483	hsa-miR-885-3p-4395483	5.74809	22.2272	16.4791	16.4791	22.2272	-1.73035	-5.74809
MCF7.VP.hsa-miR-539-4378103	hsa-miR-539-4378103	-3.11638	15.1725	18.2889	18.2889	15.1725	0.938125	3.11638
MCF7.VP.hsa-miR-885-5p-4395407	hsa-miR-885-5p-4395407	-5.28454	12.9344	18.2189	18.2189	12.9344	1.59081	5.28454
MCF7.VP.hsa-miR-541-4395312	hsa-miR-541-4395312	-0.0595265	22.2272	22.2867	22.2867	22.2272	0.0179193	0.0595265
MCF7.VP.hsa-miR-886-3p-4395305	hsa-miR-886-3p-4395305	-4.01964	18.2671	22.2867	22.2867	18.2671	1.21003	4.01964
MCF7.VP.hsa-miR-542-3p-4378101	hsa-miR-542-3p-4378101	3.29397	19.1583	15.8643	15.8643	19.1583	-0.991585	-3.29397
MCF7.VP.hsa-miR-886-5p-4395304	hsa-miR-886-5p-4395304	0.575488	19.0633	18.4878	18.4878	19.0633	-0.173239	-0.575488
MCF7.VP.hsa-miR-542-5p-4395351	hsa-miR-542-5p-4395351	-4.01341	18.2733	22.2867	22.2867	18.2733	1.20816	4.01341
MCF7.VP.hsa-miR-887-4395485	hsa-miR-887-4395485	-0.0595265	22.2272	22.2867	22.2867	22.2272	0.0179193	0.0595265
MCF7.VP.hsa-miR-9-4373285	hsa-miR-9-4373285	-2.30142	10.9638	13.2652	13.2652	10.9638	0.692798	2.30142
MCF7.VP.hsa-miR-888-4395323	hsa-miR-888-4395323	-0.434173	17.6526	18.0867	18.0867	17.6526	0.130699	0.434173
MCF7.VP.hsa-miR-92a-4395169	hsa-miR-92a-4395169	-0.149085	11.124	11.2731	11.2731	11.124	0.0448789	0.149085
MCF7.VP.hsa-miR-889-4395313	hsa-miR-889-4395313	-0.0595265	22.2272	22.2867	22.2867	22.2272	0.0179193	0.0595265
MCF7.VP.hsa-miR-93-4373302	hsa-miR-93-4373302	-0.433402	6.80371	7.23712	7.23712	6.80371	0.130467	0.433402
MCF7.VP.hsa-miR-890-4395320	hsa-miR-890-4395320	-0.0595265	22.2272	22.2867	22.2867	22.2272	0.0179193	0.0595265
MCF7.VP.hsa-miR-95-4373011	hsa-miR-95-4373011	-0.86813	12.386	13.2541	13.2541	12.386	0.261333	0.86813
MCF7.VP.hsa-miR-891a-4395302	hsa-miR-891a-4395302	-0.0595265	22.2272	22.2867	22.2867	22.2272	0.0179193	0.0595265
MCF7.VP.hsa-miR-96-4373372	hsa-miR-96-4373372	-0.934347	16.1993	17.1337	17.1337	16.1993	0.281266	0.934347
MCF7.VP.hsa-miR-891b-4395321	hsa-miR-891b-4395321	-0.0595265	22.2272	22.2867	22.2867	22.2272	0.0179193	0.0595265
MCF7.VP.hsa-miR-98-4373009	hsa-miR-98-4373009	-1.45776	13.1958	14.6536	14.6536	13.1958	0.438828	1.45776
MCF7.VP.hsa-miR-892a-4395306	hsa-miR-892a-4395306	-0.0595265	22.2272	22.2867	22.2867	22.2272	0.0179193	0.0595265
MCF7.VP.hsa-miR-99a-4373008	hsa-miR-99a-4373008	0.14607	13.1719	13.0259	13.0259	13.1719	-0.0439716	-0.14607
MCF7.VP.hsa-miR-99b-4373007	hsa-miR-99b-4373007	-0.901966	8.38475	9.28672	9.28672	8.38475	0.271519	0.901966
MCF7.VP.RNU44-4373384	RNU44-4373384	-1.24977	5.00587	6.25564	6.25564	5.00587	0.376219	1.24977
MCF7.VP.RNU48-4373383	RNU48-4373383	-0.813592	3.44375	4.25734	4.25734	3.44375	0.244915	0.813592
